# Supplementary material for: Overexpression of GmNFYA5 confers drought tolerance to transgenic Arabidopsis and soybean plants
Source: BMC Plant Biol. 2020 Mar 20;20:123. doi: 10.1186/s12870-020-02337-z (PMC7082914; doi:10.1186/s12870-020-02337-z)
Supplement: Supplementary file 4 — Additional file 4: Table S1. List of primers for qRT-PCR used in this study. [file 12870_2020_2337_MOESM4_ESM.xlsx]

## Sheet: Primers for real-time PCR
Gene	Gene accession	Forward primer	Reverse primer
GmCYP2	Glyma12g02790	5’-CTGTGTCGGTGGCTCTGAAT	5’-CCATAACACCGCAATCCCCT
GmNF-YA01	Glyma02g35190	5’-GATAAAACGTCGCAAGCCTTAT	5’-GATGTTTGGACTGCTTCGATTT
GmNF-YA02	Glyma02g47380	5’-GCCATCAGGTCATTAGTTCAAC	5’-CGTGTTTTGATTACCCAACTGT
GmNF-YA03	Glyma03g36140	5’-GAACCTTGTTCTGTGGTCTTTG	5’-CCAAATGAAATGGATGCATTGC
GmNF-YA04	Glyma05g29970	5’-CGCATGATGCAGGTAAAATGTA	5’-:GGTTGAAACTTCTTCGACTGTC
GmNF-YA05	Glyma07g04050	5’-CGGTTCACATGCATTCTATCTG	5’-TCACAGCCTTTACAAAGCAATC
GmNF-YA06	Glyma08g13090	5’-GACGATACCTTAGACAGTGGAG	5’-GTACAAAGCCAGAATGAAGCAA
GmNF-YA07	Glyma08g45030	5’-CTTTTGTGTAGTTCAACCGGTT	5’-CAACAAGGCAAACAAAGTCATG
GmNF-YA08	Glyma09g02770	5’-TTCTTTCTCTTCTTCGACTGCT	5’-ATAATGAATAGCATGGCTCGGA
GmNF-YA09	Glyma09g07960	5’-GCATTAGCACTATAAGACCTTTCC	5’-CCAATCCAGTTCAAAATCCAGT
GmNF-YA10	Glyma10g10240	5’-AAATCCTCAGGCAACCTTATCA	5’-CTGCTTCGCATTTACGTAAGTT
GmNF-YA11	Glyma12g36540	5’-AAAAGTTGTGCTAAGATGCCAG	5’-AGCAAGATGTTTCTCCATGGTA
GmNF-YA12	Glyma13g16770	5’-GTGTTTCATGTGTTGTTACGGA	5’-GCACGGACGGATAAAAAGTTAA
GmNF-YA13	Glyma13g27230	5’-AAGGCTGAGCTTGAAAAGAAAG	5’-CGCATTTGATGAGCCTAGATTC
GmNF-YA14	Glyma14g01360	5’-TGAGAGATTTGCTGCATGATTG	5’-CAACAGTTACTGCAAGTTTCGT
GmNF-YA15	Glyma15g03175	5’-TGACTAAACTGGCTTGTTGTTG	5’-CCATGTCAATGTCGACGAAAAT
GmNF-YA16	Glyma15g13660	5’-GTAGCATCAACTGACGAATCAC	5’-TTTACCTATGACGTACTGACCG
GmNF-YA17	Glyma15g18970	5’-TTCATAACAACCTACTCCGACC	5’-CGGTTTCGATCAGTTTCTTCTC
GmNF-YA18	Glyma16g00711	5’-AAGAAGCACCTGACTTTCGATA	5’-GCCATGCAAAAGCTCCTATAAG
GmNF-YA19	Glyma17g05920	5’-AAGTTTGCACATCACTGACATC	5’-TGAGAGCAAACGATAAGACAC
GmNF-YA20	Glyma18g07890	5’-CAGTGGCTCCTACCATAATCAT	5’-ATCAATTGTGGTTCAGTTGCTG
GmNF-YA21	Glyma19g38800	5’-CCTTCAATCTGAGGTTGGTACT	5’-CGAATACATGCTAGTCACCTCT
GmNCED2	Glyma08g10190	5’-TTCCCTCACCCTCTCTCCTCC	5’-CCACCTTTCTAATGGGCTTCTTC
GmWRKY46	Glyma08g02580	5’-GGCCATCAAGGATCACCATAAT	5’-GGCTCCAAGGATGTCTTTCTGA
GmbZIP1	Glyma02g14880	5’-GGCACTACTCTGCTGAGACA	5’-AGAAGTAGGCTAGTGTTGTTATGT
GmDREB1	Glyma20g30910	5’-GTCCGCTGATTCCATTC	5’-AAGTCGGGCTTGAGATT
GmDREB2	Glyma06g04490	5’-GATGAGGAAGTGGGGCA	5’-CTCGGAGGTGGAAGACG
GmDREB3	Glyma17g05240	5’-GCCGTCAGAGGATTTGG	5’-GATGTCGGGTGGGTTGT
Tub8	AT5G23860	5’-ATAACCGTTTCAAATTCTCTCTCTC	5’-TGCAAATCGTTCTCTCCTTG
DREB1A	AT4G25480	5’-AACTTGCGCTAAGGACATCC	5’-CTCGGCATCTCAAACATCG
DREB2A	AT5G05410	5’-AAGTACCTGCGAAAGGGTCG	5’-CCAAAGCCTGCTACCTCGAT
DREB2B	AT3G11020	5’-TGCAGATTACGGTTGGCCTT	5’-CATCGTGTGGCTCGAGATGA
ABI2	AT5G57050	5’-GATGGAAGATTCTGTCTCAACGATT	5’-GTTTCTCCTTCACTATCTCCTCCG
ABI3	AT3G24650	5’-TGTGACGACTCTTCTGGTGC	5’-TCATCGGAACAACGACCTGG
NCED3	AT3G14440	5’-CAGCTTGTAGCTTTTGGGCTGTA	5’-TAACAGAAACCAGCTGAGCTCGA
LEA3	AT1G02820	5’-GATTGACCCGGCTGAGCTACGA	5’-AGATGGGATTCACCACAAAAGA
RD29A	AT5G52310	5’-ACGTCGAGACCCCGATAAC	5’-CAATCTCCGGTACTCCTCCA
P5CS1	AT2G39800	5’-AAGGCTTGTGATACGGATATGG	5’-ATGCACAAGAAGGGTTTCCA
