# Supplementary material for: Overexpression of GmNFYA5 confers drought tolerance to transgenic Arabidopsis and soybean plants
Source: BMC Plant Biol. 2020 Mar 20;20:123. doi: 10.1186/s12870-020-02337-z (PMC7082914; doi:10.1186/s12870-020-02337-z)
Supplement: Supplementary file 5 — Additional file 5: Table S2. Promoter sequence analysis of genes up-regulated by GmNFYA5 in transgenic Arabidopsis and soybean lines. [file 12870_2020_2337_MOESM5_ESM.xlsx]

## Sheet: Sheet1
Gene name	Gene locus	Site Name	Number of CCAAT element
DREB1A	AT4G25480	CCAAT	3
DREB2A	AT5G05410	CCAAT	3
DREB2B	AT3G11020	CCAAT	3
ABI2	AT5G57050	CCAAT	5
ABI3	AT3G24650	CCAAT	3
NCED3	AT3G14440	CCAAT	4
LEA3	AT1G02820	CCAAT	2
RD29A	AT5G52310	CCAAT	3
P5CS1	AT2G39800	CCAAT	3
GmDREB1	Glyma20g30910	CCAAT	2
GmDREB2	Glyma06g04490	CCAAT	6
GmDREB3	Glyma17g05240	CCAAT	2
GmbZIP1	Glyma02g14880	CCAAT	6
GmNCED2	Glyma08g10190	CCAAT	1
GmWRKY46	Glyma08g02580	CCAAT	2
